# Supplementary material for: 4-Amino-2,3,5-trimethyl­pyridine monohydrate
Source: Acta Crystallogr Sect E Struct Rep Online. 2009 May 20;65(Pt 6):o1329. doi: 10.1107/S1600536809016833 (PMC2969585; doi:10.1107/S1600536809016833)
Supplement: Supplementary file 1 [file e-65-o1329-sup1.cif]

##############################################################################
###                                                                        ###
###        Electronic paper (Acta Crystallographica Section E)             ###
###                                                                        ###
##############################################################################
#                                                                            #
# This CIF contains the data in a paper accepted for publication in Acta     #
# Crystallographica Section E. It conforms to the requirements of Notes      #
# for Authors for Section E, and has been peer reviewed under the auspices   #
# of the IUCr Commission on Journals.                                        #
#                                                                            #
# Full details of the Crystallographic Information File format               #
# are given in the paper "The Crystallographic Information File (CIF):       #
# a New Standard Archive File for Crystallography" by S. R. Hall, F. H.      #
# Allen and I. D. Brown [Acta Cryst. (1991), A47, 655-685].                  #
#                                                                            #
# The current version of the core CIF dictionary is obtainable from          #
# ftp://ftp.iucr.org/pub/cif_core.dic. The current version number is 2.4.    #
#                                                                            #
# Software is freely available for graphical display of the structure(s) in  #
# this CIF.  For information consult the CIF home page http://www.iucr.org/  #
# cif/home.html                                                              #
#                                                                            #
# This file may be used for bona fide research purposes within the           #
# scientific community so long as proper attribution is given to the journal # 
# article from which it was obtained.                                        #
#                                                                            #
##############################################################################
                                             
data_General
_audit_creation_method     'by CrystalStructure 3.7.0'
_journal_date_recd_electronic     2009-03-30
_journal_date_accepted     2009-05-05
_journal_name_full     'Acta Crystallographica, Section E'
_journal_year     2009
_journal_volume     65
_journal_issue      6
_journal_page_first     o1329
_journal_page_last     o1329
_journal_paper_category     QO
_journal_coeditor_code     FL2246
_publ_contact_author_name     'Li-Yan Dai'
_publ_contact_author_address
;
    Department of Chemical Engineering
    Zhejiang University
    Hangzhou 310027
    P.R.China
;
_publ_contact_author_email     'dailiyan@zju.edu.cn'
_publ_contact_author_fax     '++86-571-87952693'
_publ_contact_author_phone     '++86-571-87952693'
_publ_section_title
;
4-Amino-2,3,5-trimethylpyridine monohydrate
;
loop_
    _publ_author_name
    _publ_author_address
    'Li-Yan Dai'
;
 Department of Chemical Engineering
 Zhejiang University
 Hangzhou, People's Republic of China
;
    'Fu-Liang Zhang'
;
 College of Materials Chemistry and Chemical Engineering
 Hangzhou Normal University
 Hangzhou, People's Republic of China
;
    'Liang Shen'
;
 College of Materials Chemistry and Chemical Engineering
 Hangzhou Normal University
 Hangzhou, People's Republic of China
;
    'Ying-Qi Chen'
;
 Department of Chemical Engineering
 Zhejiang University
 Hangzhou, People's Republic of China
;
data_I
_chemical_name_systematic
;
4-Amino-2,3,5-trimethylpyridine monohydrate
;
_chemical_formula_moiety     'C8 H12 N2, H2 O'
_chemical_formula_sum     'C8 H14 N2 O'
_chemical_formula_iupac     'C8 H12 N2, H2 O'
_chemical_formula_weight     154.21
_chemical_melting_point     ?
_symmetry_cell_setting     tetragonal
_symmetry_space_group_name_H-M     'P -4 21 c'
_symmetry_space_group_name_Hall     'P -4 2n'
loop_
    _symmetry_equiv_pos_site_id
    _symmetry_equiv_pos_as_xyz
    1 '+X,+Y,+Z'
    2 '+Y,-X,-Z'
    3 '-X,-Y,+Z'
    4 '-Y,+X,-Z'
    5 '1/2-X,1/2+Y,1/2-Z'
    6 '1/2-Y,1/2-X,1/2+Z'
    7 '1/2+X,1/2-Y,1/2-Z'
    8 '1/2+Y,1/2+X,1/2+Z'
_cell_length_a     19.5710(9)
_cell_length_b     19.5710(9)
_cell_length_c     4.8819(2)
_cell_angle_alpha     90.0000
_cell_angle_beta     90.0000
_cell_angle_gamma     90.0000
_cell_volume     1869.89(14)
_cell_formula_units_Z     8
_cell_measurement_reflns_used     10766
_cell_measurement_theta_min     3.3
_cell_measurement_theta_max     27.4
_cell_measurement_temperature     296.0(10)
_exptl_crystal_description     'chunk'
_exptl_crystal_colour     'colorless'
_exptl_crystal_size_max     0.33
_exptl_crystal_size_mid     0.27
_exptl_crystal_size_min     0.22
_exptl_crystal_density_diffrn     1.095
_exptl_crystal_density_meas     ?
_exptl_crystal_density_method     'not measured'
_exptl_crystal_F_000     672.00
_exptl_absorpt_coefficient_mu     0.074
_exptl_absorpt_correction_type     multi-scan
_exptl_absorpt_process_details
;
(ABSCOR; Higashi, 1995)
;
_exptl_absorpt_correction_T_min     0.967
_exptl_absorpt_correction_T_max     0.984
_diffrn_radiation_type     'Mo K\a'
_diffrn_radiation_wavelength     0.71075
_diffrn_measurement_device_type     'Rigaku R-AXIS RAPID'
_diffrn_measurement_method     \w
_diffrn_detector_area_resol_mean     10.00
_diffrn_reflns_number     17243
_diffrn_reflns_av_R_equivalents     0.045
_diffrn_reflns_theta_max     27.41
_diffrn_reflns_theta_full     27.50
_diffrn_measured_fraction_theta_max     0.997
_diffrn_measured_fraction_theta_full     0.986
_diffrn_reflns_limit_h_min     -25
_diffrn_reflns_limit_h_max     25
_diffrn_reflns_limit_k_min     -25
_diffrn_reflns_limit_k_max     25
_diffrn_reflns_limit_l_min     -6
_diffrn_reflns_limit_l_max     5
_refine_special_details
;
Refinement using all reflections. The weighted <i>R</i>-factor (<i>wR</i>) and
goodness of fit (<i>S</i>) are based on <i>F</i>^2^. <i>R</i>-factor (gt) are
based on <i>F</i>. The threshold expression of <i>F</i>^2^ > 2.0
\s(<i>F</i>^2^) is used only for calculating <i>R</i>-factor (gt).
;
_reflns_number_total     1250
_reflns_number_gt     951
_reflns_threshold_expression     F^2^>2.0\s(F^2^)
_refine_ls_structure_factor_coef     Fsqd
_refine_ls_R_factor_gt     0.0347
_refine_ls_wR_factor_ref     0.0876
_refine_ls_goodness_of_fit_ref     1.001
_refine_ls_number_reflns     1250
_refine_ls_number_parameters     101
_refine_ls_hydrogen_treatment     constr
_refine_ls_weighting_scheme     calc
_refine_ls_weighting_details
                                'w = 1/[0.0001Fo^2^ + 1.1100\s(Fo^2^)]/(4Fo^2^)'
_refine_ls_shift/su_max     0.0000
_refine_diff_density_max     0.23
_refine_diff_density_min     -0.20
_refine_ls_extinction_method     'Larson (1970)'
_refine_ls_extinction_coef      46E1(6)
_refine_ls_abs_structure_details     ?
_refine_ls_abs_structure_Flack     ?
loop_
    _atom_type_symbol
    _atom_type_description
    _atom_type_scat_dispersion_real
    _atom_type_scat_dispersion_imag
    _atom_type_scat_source
    'C' 'C' 0.003 0.002
;
International Tables for Crystallography
(1992, Vol. C, Tables 4.2.6.8 and 6.1.1.4)
;
    'H' 'H' 0.000 0.000
;
International Tables for Crystallography
(1992, Vol. C, Table 6.1.1.4)
;
    'O' 'O' 0.011 0.006
;
International Tables for Crystallography
(1992, Vol. C, Tables 4.2.6.8 and 6.1.1.4)
;
    'N' 'N' 0.006 0.003
;
International Tables for Crystallography
(1992, Vol. C, Tables 4.2.6.8 and 6.1.1.4)
;
_computing_data_collection     'PROCESS-AUTO  (Rigaku, 2007)'
_computing_cell_refinement     'PROCESS-AUTO  (Rigaku, 2007)'
_computing_data_reduction     'CrystalStructure (Rigaku, 2007)'
_computing_structure_solution     'SHELXS97 (Sheldrick, 2008)'
_computing_structure_refinement     'SHELXL97 (Sheldrick, 2008)'
_computing_molecular_graphics     'Ortep-3 for Windows (Farrugia, 1997)'
_computing_publication_material     'WinGX (Farrugia, 1999)'
loop_
    _atom_site_type_symbol
    _atom_site_label
    _atom_site_fract_x
    _atom_site_fract_y
    _atom_site_fract_z
    _atom_site_U_iso_or_equiv
    _atom_site_adp_type
    _atom_site_calc_flag
    _atom_site_refinement_flags
    _atom_site_occupancy
    _atom_site_disorder_assembly
    _atom_site_disorder_group
    O O1 0.25888(6) 0.28901(6) 0.2514(3) 0.0571(4) Uani d . 1.00 . .
    N N1 0.23938(11) 0.42486(10) 0.3906(4) 0.0581(6) Uani d . 1.00 . .
    N N2 0.19626(9) 0.61921(9) 0.6961(4) 0.0534(6) Uani d . 1.00 . .
    C C1 0.27642(12) 0.47949(12) 0.3109(5) 0.0528(7) Uani d . 1.00 . .
    C C2 0.26474(11) 0.54519(11) 0.4090(5) 0.0472(6) Uani d . 1.00 . .
    C C3 0.21206(11) 0.55487(11) 0.6011(4) 0.0427(6) Uani d . 1.00 . .
    C C4 0.17323(12) 0.49824(12) 0.6859(4) 0.0465(6) Uani d . 1.00 . .
    C C5 0.18992(12) 0.43602(12) 0.5762(5) 0.0556(8) Uani d . 1.00 . .
    C C6 0.33136(13) 0.46412(12) 0.1049(7) 0.0756(9) Uani d . 1.00 . .
    C C7 0.30672(12) 0.60551(12) 0.3136(6) 0.0690(9) Uani d . 1.00 . .
    C C8 0.11654(12) 0.50507(12) 0.8924(5) 0.0603(7) Uani d . 1.00 . .
    H H5 0.1649 0.3984 0.6350 0.067 Uiso c R 1.00 . .
    H H61 0.3753 0.4674 0.1913 0.091 Uiso c R 1.00 . .
    H H62 0.3251 0.4187 0.0345 0.091 Uiso c R 1.00 . .
    H H63 0.3288 0.4964 -0.0428 0.091 Uiso c R 1.00 . .
    H H71 0.3290 0.5943 0.1442 0.083 Uiso c R 1.00 . .
    H H72 0.2774 0.6442 0.2865 0.083 Uiso c R 1.00 . .
    H H73 0.3405 0.6163 0.4495 0.083 Uiso c R 1.00 . .
    H H81 0.1353 0.5184 1.0660 0.072 Uiso c R 1.00 . .
    H H82 0.0847 0.5391 0.8315 0.072 Uiso c R 1.00 . .
    H H83 0.0935 0.4620 0.9113 0.072 Uiso c R 1.00 . .
    H H101 0.2530 0.3317 0.2901 0.069 Uiso c R 1.00 . .
    H H102 0.2457 0.2771 0.0921 0.069 Uiso c R 1.00 . .
    H H201 0.1755 0.6229 0.8489 0.064 Uiso c R 1.00 . .
    H H202 0.2266 0.6511 0.6743 0.064 Uiso c R 1.00 . .
loop_
    _atom_site_aniso_label
    _atom_site_aniso_U_11
    _atom_site_aniso_U_22
    _atom_site_aniso_U_33
    _atom_site_aniso_U_12
    _atom_site_aniso_U_13
    _atom_site_aniso_U_23
    O1 0.0663(10) 0.0465(9) 0.0584(10) 0.0063(8) -0.0044(9) -0.0047(9)
    N1 0.0701(14) 0.0454(11) 0.0587(14) 0.0003(10) 0.0039(14) -0.0022(11)
    N2 0.0624(13) 0.0433(11) 0.0545(12) -0.0029(9) 0.0092(11) -0.0006(10)
    C1 0.0563(16) 0.0549(16) 0.0471(14) 0.0083(12) 0.0024(13) -0.0024(13)
    C2 0.0504(14) 0.0454(14) 0.0459(13) 0.0003(11) 0.0032(14) 0.0021(13)
    C3 0.0472(13) 0.0398(12) 0.0411(12) 0.0003(10) -0.0022(12) 0.0001(12)
    C4 0.0507(14) 0.0452(13) 0.0435(12) -0.0002(12) -0.0022(12) 0.0036(13)
    C5 0.0658(17) 0.0454(15) 0.0557(15) -0.0047(12) 0.0015(15) 0.0042(14)
    C6 0.086(2) 0.0690(19) 0.0717(19) 0.0162(16) 0.021(2) -0.0020(18)
    C7 0.0674(17) 0.0627(17) 0.077(2) -0.0054(14) 0.0164(17) 0.0013(16)
    C8 0.0640(16) 0.0609(15) 0.0562(14) -0.0072(13) 0.0067(15) 0.0060(16)
_geom_special_details
;
ENTER SPECIAL DETAILS OF THE MOLECULAR GEOMETRY
;
loop_
    _geom_bond_atom_site_label_1
    _geom_bond_atom_site_label_2
    _geom_bond_site_symmetry_1
    _geom_bond_site_symmetry_2
    _geom_bond_distance
    _geom_bond_publ_flag
    N1 C1 . . 1.349(3) ?
    N1 C5 . . 1.344(3) ?
    N2 C3 . . 1.377(2) ?
    C1 C2 . . 1.391(3) ?
    C1 C6 . . 1.503(3) ?
    C2 C3 . . 1.407(3) ?
    C2 C7 . . 1.512(3) ?
    C3 C4 . . 1.406(3) ?
    C4 C5 . . 1.370(3) ?
    C4 C8 . . 1.505(3) ?
    O1 H101 . . 0.864 ?
    O1 H102 . . 0.852 ?
    N2 H201 . . 0.852 ?
    N2 H202 . . 0.868 ?
    C5 H5 . . 0.930 ?
    C6 H61 . . 0.960 ?
    C6 H62 . . 0.960 ?
    C6 H63 . . 0.960 ?
    C7 H71 . . 0.960 ?
    C7 H72 . . 0.960 ?
    C7 H73 . . 0.960 ?
    C8 H81 . . 0.960 ?
    C8 H82 . . 0.960 ?
    C8 H83 . . 0.960 ?
loop_
    _geom_angle_atom_site_label_1
    _geom_angle_atom_site_label_2
    _geom_angle_atom_site_label_3
    _geom_angle_site_symmetry_1
    _geom_angle_site_symmetry_2
    _geom_angle_site_symmetry_3
    _geom_angle
    _geom_angle_publ_flag
    C1 N1 C5 . . . 116.9(2) ?
    N1 C1 C2 . . . 123.0(2) ?
    N1 C1 C6 . . . 114.8(2) ?
    C2 C1 C6 . . . 122.2(2) ?
    C1 C2 C3 . . . 118.3(2) ?
    C1 C2 C7 . . . 121.8(2) ?
    C3 C2 C7 . . . 119.9(2) ?
    N2 C3 C2 . . . 120.82(19) ?
    N2 C3 C4 . . . 120.0(2) ?
    C2 C3 C4 . . . 119.1(2) ?
    C3 C4 C5 . . . 117.2(2) ?
    C3 C4 C8 . . . 121.7(2) ?
    C5 C4 C8 . . . 121.1(2) ?
    N1 C5 C4 . . . 125.4(2) ?
    H101 O1 H102 . . . 115.0 ?
    C3 N2 H201 . . . 118.6 ?
    C3 N2 H202 . . . 117.5 ?
    H201 N2 H202 . . . 111.9 ?
    N1 C5 H5 . . . 117.3 ?
    C4 C5 H5 . . . 117.3 ?
    C1 C6 H61 . . . 109.5 ?
    C1 C6 H62 . . . 109.5 ?
    C1 C6 H63 . . . 109.5 ?
    H61 C6 H62 . . . 109.5 ?
    H61 C6 H63 . . . 109.5 ?
    H62 C6 H63 . . . 109.5 ?
    C2 C7 H71 . . . 109.5 ?
    C2 C7 H72 . . . 109.5 ?
    C2 C7 H73 . . . 109.5 ?
    H71 C7 H72 . . . 109.5 ?
    H71 C7 H73 . . . 109.5 ?
    H72 C7 H73 . . . 109.5 ?
    C4 C8 H81 . . . 109.5 ?
    C4 C8 H82 . . . 109.5 ?
    C4 C8 H83 . . . 109.5 ?
    H81 C8 H82 . . . 109.5 ?
    H81 C8 H83 . . . 109.5 ?
    H82 C8 H83 . . . 109.5 ?
loop_
    _geom_torsion_atom_site_label_1
    _geom_torsion_atom_site_label_2
    _geom_torsion_atom_site_label_3
    _geom_torsion_atom_site_label_4
    _geom_torsion_site_symmetry_1
    _geom_torsion_site_symmetry_2
    _geom_torsion_site_symmetry_3
    _geom_torsion_site_symmetry_4
    _geom_torsion
    _geom_torsion_publ_flag
    C1 N1 C5 C4 . . . . 1.5(3) ?
    C5 N1 C1 C2 . . . . -0.9(3) ?
    C5 N1 C1 C6 . . . . 179.6(2) ?
    N1 C1 C2 C3 . . . . 0.3(3) ?
    N1 C1 C2 C7 . . . . -179.4(2) ?
    C6 C1 C2 C3 . . . . 179.8(2) ?
    C6 C1 C2 C7 . . . . 0.1(2) ?
    C1 C2 C3 N2 . . . . -177.1(2) ?
    C1 C2 C3 C4 . . . . -0.2(3) ?
    C7 C2 C3 N2 . . . . 2.6(3) ?
    C7 C2 C3 C4 . . . . 179.6(2) ?
    N2 C3 C4 C5 . . . . 177.6(2) ?
    N2 C3 C4 C8 . . . . -3.5(3) ?
    C2 C3 C4 C5 . . . . 0.6(3) ?
    C2 C3 C4 C8 . . . . 179.5(2) ?
    C3 C4 C5 N1 . . . . -1.3(3) ?
    C8 C4 C5 N1 . . . . 179.8(2) ?
loop_
    _geom_hbond_atom_site_label_D
    _geom_hbond_atom_site_label_H
    _geom_hbond_atom_site_label_A
    _geom_hbond_site_symmetry_D
    _geom_hbond_site_symmetry_H
    _geom_hbond_site_symmetry_A
    _geom_hbond_distance_DH
    _geom_hbond_distance_HA
    _geom_hbond_distance_DA
    _geom_hbond_angle_DHA
    _geom_hbond_publ_flag
    O1 H101 N1 . . . 0.864 1.907 2.771(2) 177.7 yes
    O1 H102 O1 . . 6_554 0.852 1.930 2.778(2) 173.4 yes
    N2 H202 O1 . . 2_566 0.868 2.174 3.009(2) 161.1 yes
