# Supplementary material for: 4-Amino-2,3,5-trimethyl­pyridine monohydrate
Source: Acta Crystallogr Sect E Struct Rep Online. 2009 May 20;65(Pt 6):o1329. doi: 10.1107/S1600536809016833 (PMC2969585; doi:10.1107/S1600536809016833)
Supplement: Supplementary file 2 [file e-65-o1329-Isup2.hkl]

# 
# h,k,l, Fc-squared, Fo-squared, sigma(Fo-squared) and status flag 
# 
data_I
_shelx_title '  ZFL-080701' 
_shelx_refln_list_code          4 
_shelx_F_calc_maximum      103.10 
_exptl_crystal_F_000       672.00 
_reflns_d_resolution_high  0.7719 
 
loop_ 
 _symmetry_equiv_pos_as_xyz 
 'x, y, z' 
 'y, -x, -z' 
 '-x, -y, z' 
 '-y, x, -z' 
 '-x+1/2, y+1/2, -z+1/2' 
 '-y+1/2, -x+1/2, z+1/2' 
 'x+1/2, -y+1/2, -z+1/2' 
 'y+1/2, x+1/2, z+1/2' 
 
_cell_length_a    19.5710 
_cell_length_b    19.5710 
_cell_length_c     4.8819 
_cell_angle_alpha  90.000 
_cell_angle_beta   90.000 
_cell_angle_gamma  90.000 
 
_shelx_F_squared_multiplier     1.000 
 
loop_ 
 _refln_index_h 
 _refln_index_k 
 _refln_index_l 
 _refln_F_squared_calc 
 _refln_F_squared_meas 
 _refln_F_squared_sigma 
 _refln_observed_status 
   1   3   0       45.12       42.63      0.72 o 
   2   3   0        1.11        4.95      0.39 o 
   3   3   0      543.37      511.56      6.60 o 
   0   4   0    10295.43    11642.32    171.79 o 
   1   4   0        2.61        4.24      0.46 o 
   2   4   0      848.98      694.68      4.89 o 
   3   4   0      157.87      128.18      1.57 o 
   4   4   0      498.11      401.27      4.87 o 
   1   5   0       60.21       60.18      1.14 o 
   2   5   0       37.00       33.23      0.93 o 
   3   5   0      259.07      195.69      2.17 o 
   4   5   0      871.08      724.44      6.03 o 
   5   5   0     4320.31     4507.37     51.01 o 
   0   6   0      321.40      296.74      4.01 o 
   1   6   0     3831.77     3862.28     34.47 o 
   2   6   0     2820.94     2636.41     23.72 o 
   3   6   0      803.29      724.59      5.72 o 
   4   6   0     2871.54     2755.16     27.40 o 
   5   6   0       54.28       27.92      1.04 o 
   6   6   0      128.50      164.69      2.69 o 
   1   7   0       37.64       33.96      1.10 o 
   2   7   0     2289.03     2163.68     17.85 o 
   3   7   0        6.45       10.64      0.78 o 
   4   7   0     1363.64     1353.32     11.15 o 
   5   7   0      274.15      231.67      2.64 o 
   6   7   0      170.67      164.14      2.10 o 
   7   7   0      853.70      974.59     10.93 o 
   0   8   0        1.12        0.08      0.55 o 
   1   8   0       17.61       25.50      1.08 o 
   2   8   0        4.07        0.66      0.51 o 
   3   8   0      257.77      236.89      2.62 o 
   4   8   0       15.17       23.90      0.89 o 
   5   8   0     1374.05     1332.30     12.04 o 
   6   8   0     1314.45     1198.46     11.08 o 
   7   8   0     1127.31     1162.35      9.80 o 
   8   8   0      749.00      798.73      9.37 o 
   1   9   0      136.27      110.01      1.87 o 
   2   9   0       39.08       40.97      1.24 o 
   3   9   0        1.15        8.10      0.77 o 
   4   9   0      206.48      210.56      2.50 o 
   5   9   0      898.03      901.10      8.87 o 
   6   9   0      293.84      344.15      4.12 o 
   7   9   0      153.07      131.57      2.19 o 
   8   9   0      353.88      361.75      3.78 o 
   9   9   0      296.00      374.63      5.41 o 
   0  10   0      316.41      339.86      5.17 o 
   1  10   0      317.07      291.50      4.11 o 
   2  10   0      124.52      116.57      2.05 o 
   3  10   0       61.42       62.51      1.62 o 
   4  10   0      705.66      728.61      6.42 o 
   5  10   0        0.00        0.49      0.60 o 
   6  10   0       10.60       11.24      1.09 o 
   7  10   0       84.64       70.45      2.05 o 
   8  10   0      173.20      191.79      2.52 o 
   9  10   0      120.69      111.43      2.11 o 
  10  10   0        2.67        2.08      1.02 o 
   1  11   0      327.26      325.91      3.81 o 
   2  11   0     1453.29     1450.25     13.52 o 
   3  11   0        0.11        3.51      0.87 o 
   4  11   0      155.23      155.58      2.36 o 
   5  11   0       83.92       88.42      1.65 o 
   6  11   0      233.95      231.39      3.25 o 
   7  11   0      196.56      191.10      3.19 o 
   8  11   0      332.60      339.63      6.44 o 
   9  11   0       32.39       28.30      1.29 o 
  10  11   0      175.61      177.39      2.70 o 
  11  11   0       74.78       55.54      2.51 o 
   0  12   0       35.87       51.54      2.11 o 
   1  12   0       10.52        7.17      0.95 o 
   2  12   0      165.22      164.17      2.51 o 
   3  12   0       27.78       24.22      1.39 o 
   4  12   0       46.49       57.68      1.54 o 
   5  12   0       56.84       48.87      1.64 o 
   6  12   0       34.83       38.41      1.55 o 
   7  12   0        0.12        0.20      0.74 o 
   8  12   0       20.98       19.77      1.49 o 
   9  12   0        1.02        0.41      0.60 o 
  10  12   0        6.47        5.49      0.97 o 
  11  12   0        3.34        1.98      0.85 o 
  12  12   0        1.60        4.54      1.39 o 
   1  13   0       92.18      103.51      2.20 o 
   2  13   0      174.35      187.35      2.85 o 
   3  13   0      460.97      470.45      5.69 o 
   4  13   0        0.99        3.30      0.88 o 
   5  13   0       77.41       79.91      2.17 o 
   6  13   0      250.42      222.08      3.43 o 
   7  13   0        6.76        7.28      1.16 o 
   8  13   0       31.29       32.61      1.78 o 
   9  13   0        3.41        2.72      0.96 o 
  10  13   0        3.01        0.79      0.79 o 
  11  13   0       13.02       16.21      1.24 o 
  12  13   0       16.02       18.96      1.36 o 
  13  13   0       56.88       62.47      2.85 o 
   0  14   0       23.45       16.90      2.02 o 
   1  14   0      189.44      171.08      3.06 o 
   2  14   0      120.16      108.02      2.35 o 
   3  14   0       52.83       52.41      1.94 o 
   4  14   0        0.01        0.29      0.67 o 
   5  14   0       38.83       38.75      1.57 o 
   6  14   0       71.59       95.02      2.84 o 
   7  14   0       13.38       13.69      1.41 o 
   8  14   0       57.10       75.91      2.25 o 
   9  14   0        0.22        0.08      0.80 o 
  10  14   0      147.59      153.54      2.75 o 
  11  14   0        2.10        1.45      0.92 o 
  12  14   0        1.92        3.87      1.06 o 
  13  14   0       37.92       38.64      1.87 o 
  14  14   0      106.72      114.76      3.90 o 
   1  15   0      332.45      334.98      4.60 o 
   2  15   0       16.79       17.38      1.56 o 
   3  15   0      346.59      347.03      4.72 o 
   4  15   0       37.04       41.48      1.74 o 
   5  15   0      283.34      304.36      4.23 o 
   6  15   0       33.09       36.48      1.93 o 
   7  15   0       70.36       80.10      2.83 o 
   8  15   0       23.81       27.37      1.88 o 
   9  15   0       18.04       22.38      1.75 o 
  10  15   0        0.93        1.28      0.98 o 
  11  15   0       42.53       49.40      2.16 o 
  12  15   0      191.01      207.92      3.80 o 
  13  15   0      132.58      160.33      3.69 o 
  14  15   0        0.00        0.55      0.88 o 
  15  15   0        4.94        4.40      2.03 o 
   0  16   0      267.26      305.65      6.27 o 
   1  16   0      517.93      542.04      7.07 o 
   2  16   0       29.60       31.07      1.85 o 
   3  16   0      826.03      859.13      9.57 o 
   4  16   0       72.12       69.29      2.15 o 
   5  16   0      121.38      125.49      2.74 o 
   6  16   0       11.24       10.55      1.40 o 
   7  16   0       10.01        9.33      1.52 o 
   8  16   0       50.70       46.73      2.22 o 
   9  16   0        0.52        0.34      1.03 o 
  10  16   0      189.16      204.03      3.65 o 
  11  16   0       22.23       27.07      1.76 o 
  12  16   0       22.59       32.31      1.87 o 
  13  16   0        3.99        3.74      1.24 o 
  14  16   0        7.25        7.16      1.43 o 
  15  16   0       22.35       18.62      3.73 o 
  16  16   0       11.19        4.90      2.16 o 
   1  17   0       36.04       40.95      1.92 o 
   2  17   0        3.26        5.17      1.30 o 
   3  17   0      150.35      164.73      3.53 o 
   4  17   0        0.71        0.63      0.88 o 
   5  17   0      141.09      150.39      3.02 o 
   6  17   0       47.68       55.00      2.26 o 
   7  17   0        2.71        4.24      1.40 o 
   8  17   0        0.03        2.43      1.29 o 
   9  17   0       53.15       55.28      2.65 o 
  10  17   0       79.02       87.98      2.96 o 
  11  17   0      116.23      140.55      3.37 o 
  12  17   0       56.74       71.50      2.55 o 
  13  17   0       40.95       50.57      2.34 o 
  14  17   0        2.92        0.73      1.08 o 
  15  17   0        5.57        4.65      1.41 o 
  16  17   0        1.69        1.18      1.16 o 
  17  17   0       14.73       14.49      2.48 o 
   0  18   0      145.12      144.74      5.04 o 
   1  18   0        9.98       15.50      1.71 o 
   2  18   0        1.18        1.94      1.16 o 
   3  18   0       19.65       23.00      1.99 o 
   4  18   0       89.90       98.63      2.74 o 
   5  18   0       82.50       83.49      2.61 o 
   6  18   0      161.02      175.65      3.75 o 
   7  18   0        3.06        2.26      1.29 o 
   8  18   0        7.41        6.68      1.66 o 
   9  18   0        0.01        0.71      1.32 o 
  10  18   0       27.01       27.27      4.42 o 
  11  18   0       19.92       20.33      4.30 o 
  12  18   0        0.27        1.00      1.06 o 
  13  18   0        4.78        2.56      1.26 o 
  14  18   0        1.15        0.76      1.02 o 
  15  18   0        4.11        2.46      1.27 o 
  16  18   0        4.65        3.43      1.34 o 
  17  18   0        0.08       -1.01      1.65 o 
   1  19   0       23.31       31.64      2.04 o 
   2  19   0        1.61        3.40      1.33 o 
   3  19   0       14.93       15.41      1.86 o 
   4  19   0        4.18        5.49      1.49 o 
   5  19   0        6.95        7.01      1.45 o 
   6  19   0       24.33       25.16      2.04 o 
   7  19   0        0.47        0.78      1.14 o 
   8  19   0       37.45       40.88      2.80 o 
   9  19   0        4.31        2.60      1.74 o 
  10  19   0        0.00        0.33      1.04 o 
  11  19   0        3.69        3.62      1.34 o 
  12  19   0       34.70       37.51      4.91 o 
  13  19   0       24.65       20.68      3.75 o 
  14  19   0        0.62        0.76      1.25 o 
  15  19   0        0.25        1.05      1.23 o 
  16  19   0        2.63        1.99      1.50 o 
   0  20   0        0.65       -0.10      1.49 o 
   1  20   0        1.49        2.45      1.45 o 
   2  20   0       37.01       43.21      2.31 o 
   3  20   0      165.58      197.18      4.67 o 
   4  20   0       82.72      107.74      3.26 o 
   5  20   0        5.36        5.29      1.58 o 
   6  20   0       11.60       10.55      1.89 o 
   7  20   0       48.72       54.52      3.78 o 
   8  20   0        5.51        2.49      1.74 o 
   9  20   0        6.79        6.98      1.91 o 
  10  20   0        0.76        1.12      1.22 o 
  11  20   0        0.41       -0.05      0.93 o 
  12  20   0        6.86        4.65      1.62 o 
  13  20   0        7.01        4.11      1.57 o 
  14  20   0        1.89        1.68      1.46 o 
  15  20   0        0.05       -0.33      1.16 o 
   1  21   0        3.82        6.37      1.62 o 
   2  21   0        0.28        0.52      1.30 o 
   3  21   0        3.73        2.69      1.54 o 
   4  21   0       14.60       15.62      2.32 o 
   5  21   0       41.36       62.19      3.06 o 
   6  21   0        0.03       -0.53      1.21 o 
   7  21   0        3.48        1.51      1.44 o 
   8  21   0        9.30        4.83      2.00 o 
   9  21   0        1.90        0.93      1.38 o 
  10  21   0       55.63       76.32      3.27 o 
  11  21   0        1.48        2.41      1.38 o 
  12  21   0        2.98        2.67      1.55 o 
  13  21   0        3.24        1.89      1.48 o 
  14  21   0        2.93        3.01      1.71 o 
   0  22   0        7.64       11.99      2.82 o 
   1  22   0       18.27       19.26      3.18 o 
   2  22   0       19.01       22.52      3.21 o 
   3  22   0       78.58      103.25      3.46 o 
   4  22   0        9.80        6.36      1.98 o 
   5  22   0        4.02        1.68      1.45 o 
   6  22   0        2.77        1.32      1.60 o 
   7  22   0       43.57       60.90      3.65 o 
   8  22   0        0.00       -0.72      1.59 o 
   9  22   0        5.33        3.92      1.88 o 
  10  22   0        4.47        2.64      1.67 o 
  11  22   0        2.28        1.53      1.38 o 
  12  22   0        1.54        2.34      1.62 o 
   1  23   0        2.36        0.88      1.38 o 
   2  23   0        2.43        3.33      1.57 o 
   3  23   0        0.09        0.12      1.05 o 
   4  23   0        0.41        1.10      1.36 o 
   5  23   0        1.91        1.64      1.49 o 
   6  23   0        2.90        1.32      1.55 o 
   7  23   0        0.03       -0.28      1.31 o 
   8  23   0        6.92        3.07      1.78 o 
   9  23   0        0.06        1.46      1.65 o 
  10  23   0        8.55        5.61      2.08 o 
   0  24   0        8.45        1.27      2.11 o 
   1  24   0        4.34        1.33      1.81 o 
   2  24   0        2.68        1.25      1.33 o 
   3  24   0        2.47        1.83      1.46 o 
   4  24   0        3.97        1.97      1.62 o 
   5  24   0       14.47       11.98      3.57 o 
   6  24   0        0.12        1.49      1.94 o 
   7  24   0        0.39        1.38      1.59 o 
   8  24   0        7.16        4.59      1.89 o 
   1  25   0        1.35        1.96      1.50 o 
   2  25   0        0.92        0.96      1.38 o 
   3  25   0        1.01        3.09      1.83 o 
   4  25   0        0.43        1.33      1.36 o 
   0   1   1     1682.53     1656.20     13.20 o 
   0   2   1      701.74      610.86      4.35 o 
   1   2   1     4934.76     5157.14     31.48 o 
   0   3   1      882.01      825.13      5.91 o 
   1   3   1    10629.65    11876.32     81.00 o 
   2   3   1     1944.37     1823.31     13.79 o 
   0   4   1     2302.46     2082.46     16.52 o 
   1   4   1     4384.18     4457.76     26.71 o 
   2   4   1     2472.24     2231.87     17.04 o 
   3   4   1     2733.71     2760.15     18.81 o 
   0   5   1     6699.57     6850.81     62.34 o 
   1   5   1     2212.11     2100.35     11.91 o 
   2   5   1     1806.04     1617.63      8.93 o 
   3   5   1       45.53       31.56      0.39 o 
   4   5   1      891.08      765.48      5.00 o 
   0   6   1      799.15      655.39      5.57 o 
   1   6   1      273.50      225.72      1.85 o 
   2   6   1       90.59      101.27      1.00 o 
   3   6   1     2941.78     2859.23     16.69 o 
   4   6   1      698.34      692.35      5.17 o 
   5   6   1      597.66      524.85      3.19 o 
   0   7   1      455.43      446.47      5.00 o 
   1   7   1     1210.67     1150.22      7.05 o 
   2   7   1      499.57      462.03      2.97 o 
   3   7   1      632.81      642.37      3.72 o 
   4   7   1      703.18      687.01      4.06 o 
   5   7   1       49.86       56.23      0.92 o 
   6   7   1        1.49        3.22      0.33 o 
   0   8   1     4424.38     4874.43     45.29 o 
   1   8   1       15.56        7.15      0.63 o 
   2   8   1      256.71      185.81      1.61 o 
   3   8   1     1574.43     1530.69      8.71 o 
   4   8   1       70.33       72.22      0.89 o 
   5   8   1      246.43      233.67      2.00 o 
   6   8   1      129.61      112.28      1.15 o 
   7   8   1      440.25      458.82      2.95 o 
   0   9   1        1.95        2.75      0.70 o 
   1   9   1      488.45      498.94      3.45 o 
   2   9   1     1087.16     1091.94      6.75 o 
   3   9   1      402.98      421.26      2.73 o 
   4   9   1      145.04      146.00      1.34 o 
   5   9   1        3.75        4.33      0.44 o 
   6   9   1      844.96      888.88      6.21 o 
   7   9   1       43.34       39.71      0.75 o 
   8   9   1      117.07      120.90      1.21 o 
   0  10   1     1199.80     1187.70     11.01 o 
   1  10   1      545.80      512.87      3.83 o 
   2  10   1       81.82       68.33      1.09 o 
   3  10   1      461.81      482.75      3.49 o 
   4  10   1      511.02      499.10      3.37 o 
   5  10   1       54.70       56.83      0.96 o 
   6  10   1      229.86      247.35      2.33 o 
   7  10   1       15.91       17.53      0.72 o 
   8  10   1      100.14      115.09      1.23 o 
   9  10   1       22.05       23.13      0.63 o 
   0  11   1      346.26      347.71      4.11 o 
   1  11   1       74.12       59.73      1.09 o 
   2  11   1       77.02       80.61      1.25 o 
   3  11   1      128.34      129.47      1.49 o 
   4  11   1      217.38      232.29      1.93 o 
   5  11   1       74.56       64.47      1.04 o 
   6  11   1       63.87       55.22      1.24 o 
   7  11   1      161.64      165.28      1.95 o 
   8  11   1       50.68       58.34      1.06 o 
   9  11   1      103.25       98.84      1.23 o 
  10  11   1      185.07      181.26      1.91 o 
   0  12   1      679.05      635.66      6.88 o 
   1  12   1       74.09       72.25      1.24 o 
   2  12   1      108.90       99.72      1.42 o 
   3  12   1       22.96       21.73      0.85 o 
   4  12   1        0.61        0.53      0.39 o 
   5  12   1       15.84       17.72      0.81 o 
   6  12   1      133.19      143.57      1.88 o 
   7  12   1       77.55       76.84      1.48 o 
   8  12   1        1.83        1.17      0.48 o 
   9  12   1       32.01       35.60      1.02 o 
  10  12   1      148.01      160.49      1.88 o 
  11  12   1      226.82      230.51      2.38 o 
   0  13   1        9.83       11.22      1.18 o 
   1  13   1       19.67       22.03      0.87 o 
   2  13   1        3.84        3.21      0.62 o 
   3  13   1       68.86       67.77      1.23 o 
   4  13   1       96.99       97.78      1.40 o 
   5  13   1      610.40      646.89      4.92 o 
   6  13   1       42.88       47.97      1.20 o 
   7  13   1      146.86      160.55      2.27 o 
   8  13   1      136.76      146.95      1.91 o 
   9  13   1       38.29       45.81      1.07 o 
  10  13   1      103.31      103.63      1.55 o 
  11  13   1      100.35       99.18      1.51 o 
  12  13   1       24.82       28.70      1.03 o 
   0  14   1        0.84        2.38      0.90 o 
   1  14   1       32.84       35.32      1.11 o 
   2  14   1      104.62      106.02      1.65 o 
   3  14   1       41.43       38.21      1.20 o 
   4  14   1       65.91       69.73      1.37 o 
   5  14   1       20.85       19.29      0.90 o 
   6  14   1      489.37      478.23      4.16 o 
   7  14   1      168.94      166.82      2.46 o 
   8  14   1       10.33        9.36      0.87 o 
   9  14   1       71.18       70.70      1.42 o 
  10  14   1       80.95       84.12      1.44 o 
  11  14   1       75.93       92.87      1.61 o 
  12  14   1       24.76       26.85      0.98 o 
  13  14   1       21.15       22.05      1.06 o 
   0  15   1       31.26       30.07      1.64 o 
   1  15   1      238.30      221.62      2.46 o 
   2  15   1       77.21       87.29      1.77 o 
   3  15   1       29.57       33.99      1.21 o 
   4  15   1       17.98       21.87      1.08 o 
   5  15   1      345.87      351.68      3.36 o 
   6  15   1      165.95      165.26      2.31 o 
   7  15   1        5.54        6.83      0.93 o 
   8  15   1       14.77       17.83      1.17 o 
   9  15   1        2.80        2.57      0.67 o 
  10  15   1       32.81       31.14      1.07 o 
  11  15   1        8.23        9.74      0.79 o 
  12  15   1       40.66       45.19      1.49 o 
  13  15   1       16.19       14.95      1.07 o 
  14  15   1        0.61        0.97      0.60 o 
   0  16   1      403.03      414.28      5.83 o 
   1  16   1        9.32       10.18      0.97 o 
   2  16   1      406.20      442.53      4.26 o 
   3  16   1       64.37       70.56      1.71 o 
   4  16   1       48.12       47.04      1.35 o 
   5  16   1      232.66      245.95      2.83 o 
   6  16   1       27.21       27.56      1.15 o 
   7  16   1       66.54       66.14      1.79 o 
   8  16   1       66.05       73.59      1.76 o 
   9  16   1       25.22       26.64      1.23 o 
  10  16   1        6.82        8.87      0.85 o 
  11  16   1       83.65       89.43      1.79 o 
  12  16   1        0.51        0.26      0.56 o 
  13  16   1        8.81        7.68      1.11 o 
  14  16   1       18.21       17.79      1.65 o 
  15  16   1        0.98        1.64      1.07 o 
   0  17   1       86.58       95.84      2.85 o 
   1  17   1      117.15      131.68      2.16 o 
   2  17   1       14.03       14.34      1.12 o 
   3  17   1      227.38      248.18      2.99 o 
   4  17   1       94.73      109.10      1.90 o 
   5  17   1       23.86       35.80      1.36 o 
   6  17   1       39.12       41.68      1.54 o 
   7  17   1       42.52       49.07      1.60 o 
   8  17   1       79.40       79.39      1.94 o 
   9  17   1       28.97       31.68      1.62 o 
  10  17   1        1.99        1.83      0.77 o 
  11  17   1       29.65       28.53      1.57 o 
  12  17   1        8.33        5.91      0.87 o 
  13  17   1       58.31       69.85      1.70 o 
  14  17   1        7.11        6.59      1.55 o 
  15  17   1        4.77        4.31      1.58 o 
  16  17   1        1.45        0.62      1.03 o 
   0  18   1       53.60       61.01      2.42 o 
   1  18   1       35.58       50.22      1.61 o 
   2  18   1       34.38       38.30      1.49 o 
   3  18   1       13.93       13.29      1.19 o 
   4  18   1       45.78       57.15      1.61 o 
   5  18   1        7.53        6.97      0.94 o 
   6  18   1       44.55       48.74      1.70 o 
   7  18   1       13.21       10.79      1.26 o 
   8  18   1        8.67        7.06      1.06 o 
   9  18   1        6.37        4.55      0.94 o 
  10  18   1        3.37        2.63      0.84 o 
  11  18   1       28.52       34.62      2.63 o 
  12  18   1       27.02       27.48      2.78 o 
  13  18   1       16.45       17.63      2.71 o 
  14  18   1        7.15        6.46      1.54 o 
  15  18   1        3.80        2.08      1.23 o 
  16  18   1        3.86        3.88      1.47 o 
  17  18   1        1.64        1.65      1.57 o 
   0  19   1        1.02        1.03      1.03 o 
   1  19   1       41.94       51.00      1.76 o 
   2  19   1       16.45       17.55      1.23 o 
   3  19   1       54.91       63.01      1.68 o 
   4  19   1       17.95       19.74      1.23 o 
   5  19   1       43.93       52.39      1.68 o 
   6  19   1        8.90        8.18      1.04 o 
   7  19   1       13.24       10.45      1.62 o 
   8  19   1       13.24        9.17      1.88 o 
   9  19   1       10.35        5.44      1.21 o 
  10  19   1       10.68        6.89      1.23 o 
  11  19   1       11.65        6.61      1.17 o 
  12  19   1        7.57        5.62      1.48 o 
  13  19   1        1.94        1.26      1.14 o 
  14  19   1       18.26       14.73      2.63 o 
  15  19   1        7.28        6.28      1.87 o 
  16  19   1        0.29        0.87      1.25 o 
   0  20   1        8.38        7.96      1.67 o 
   1  20   1       17.61       15.83      1.36 o 
   2  20   1       21.71       23.03      1.69 o 
   3  20   1        4.07        4.10      0.96 o 
   4  20   1       33.36       35.28      2.22 o 
   5  20   1       21.47       16.63      1.93 o 
   6  20   1        3.24        2.99      1.03 o 
   7  20   1       38.23       41.95      4.52 o 
   8  20   1        9.39        6.99      1.51 o 
   9  20   1       13.62        8.52      1.70 o 
  10  20   1       14.19       11.45      2.04 o 
  11  20   1        0.97        1.75      1.23 o 
  12  20   1        9.40        6.44      1.50 o 
  13  20   1        2.44        3.52      1.33 o 
  14  20   1       18.13       13.86      2.69 o 
  15  20   1        0.45        0.09      1.01 o 
   0  21   1        0.21       -0.69      1.33 o 
   1  21   1        4.36        3.76      1.00 o 
   2  21   1        1.71        1.55      0.95 o 
   3  21   1       20.25       20.13      2.33 o 
   4  21   1        1.36        1.29      0.84 o 
   5  21   1        6.33        4.17      1.07 o 
   6  21   1        0.42        0.85      0.86 o 
   7  21   1       19.76        6.85      2.87 o 
   8  21   1        3.23        0.96      1.01 o 
   9  21   1        4.32        4.66      1.20 o 
  10  21   1        9.05       10.63      2.33 o 
  11  21   1        5.62        5.96      1.53 o 
  12  21   1        7.57        5.85      1.51 o 
  13  21   1       10.83        9.27      1.70 o 
   0  22   1       21.96       29.43      4.50 o 
   1  22   1       25.22       27.83      3.20 o 
   2  22   1        3.11        2.11      1.02 o 
   3  22   1        0.57        0.50      0.85 o 
   4  22   1        8.52        4.00      1.07 o 
   5  22   1        3.14        1.23      0.96 o 
   6  22   1       13.13        8.25      2.09 o 
   7  22   1        0.14        0.29      0.69 o 
   8  22   1        6.61        2.62      1.23 o 
   9  22   1        7.45        3.47      1.39 o 
  10  22   1        2.77        3.00      1.46 o 
  11  22   1        0.28        0.67      1.03 o 
   0  23   1        7.85       11.14      2.59 o 
   1  23   1        2.46        3.44      1.15 o 
   2  23   1        2.65        2.51      1.02 o 
   3  23   1       15.47        9.65      1.93 o 
   4  23   1        2.82        1.45      1.05 o 
   5  23   1       19.21        7.03      2.13 o 
   6  23   1        4.01        1.93      1.07 o 
   7  23   1        0.83        0.73      0.91 o 
   8  23   1        3.01        2.58      1.36 o 
   9  23   1        0.59       -0.07      0.87 o 
   0  24   1        1.08        2.84      1.63 o 
   1  24   1        1.28        0.91      1.00 o 
   2  24   1        2.80        1.39      1.05 o 
   3  24   1        9.95        6.36      1.54 o 
   4  24   1       18.45        4.17      1.44 o 
   5  24   1        0.04       -0.20      0.78 o 
   6  24   1        3.66        1.37      1.26 o 
   7  24   1        1.71       -0.11      0.91 o 
   0  25   1        0.03       -0.40      1.27 o 
   1  25   1        3.43        6.45      1.37 o 
   0   0   2     3971.48     4109.56     74.88 o 
   0   1   2        1.77        1.45      0.51 o 
   1   1   2       17.57       18.67      0.82 o 
   0   2   2     2094.99     2032.67     19.75 o 
   1   2   2      300.67      247.28      1.96 o 
   2   2   2     1514.24     1454.33     14.61 o 
   0   3   2      890.70      924.90     13.81 o 
   1   3   2       22.88       22.80      0.59 o 
   2   3   2      104.72       98.77      1.10 o 
   3   3   2      637.33      655.23      6.30 o 
   0   4   2      353.86      329.69      3.08 o 
   1   4   2      721.87      715.06      5.11 o 
   2   4   2      321.68      314.24      2.41 o 
   3   4   2      178.99      169.20      1.31 o 
   4   4   2      700.78      718.95      9.40 o 
   0   5   2     1786.43     1899.94     14.94 o 
   1   5   2       10.79       17.39      0.56 o 
   2   5   2      697.14      715.08      4.70 o 
   3   5   2      180.07      164.39      1.58 o 
   4   5   2      158.87      150.39      1.31 o 
   5   5   2      465.00      489.36      5.75 o 
   0   6   2       16.75       17.38      0.86 o 
   1   6   2     1637.96     1575.17      9.07 o 
   2   6   2      295.80      264.29      1.96 o 
   3   6   2     1718.65     1779.72     11.69 o 
   4   6   2      105.59       87.36      1.38 o 
   5   6   2      295.44      309.60      2.81 o 
   6   6   2       21.05       20.32      1.35 o 
   0   7   2      828.10      760.48      6.23 o 
   1   7   2      324.52      297.67      2.08 o 
   2   7   2      792.40      815.37      5.06 o 
   3   7   2      297.11      271.31      1.99 o 
   4   7   2       36.67       27.31      0.87 o 
   5   7   2      436.74      469.83      3.84 o 
   6   7   2      163.22      164.75      1.83 o 
   7   7   2      106.34      100.63      2.54 o 
   0   8   2      392.66      429.99      3.92 o 
   1   8   2     1172.48     1197.61      7.09 o 
   2   8   2      855.35      927.42      6.04 o 
   3   8   2      399.65      376.21      2.64 o 
   4   8   2      301.75      256.86      1.86 o 
   5   8   2       17.44       17.45      0.92 o 
   6   8   2       60.38       51.85      1.29 o 
   7   8   2      118.91      110.85      1.64 o 
   8   8   2      798.17      759.59      9.26 o 
   0   9   2        4.11        5.59      0.75 o 
   1   9   2      125.66      113.27      1.43 o 
   2   9   2      255.75      216.91      1.61 o 
   3   9   2      252.30      254.38      2.14 o 
   4   9   2       58.37       60.25      0.76 o 
   5   9   2       39.75       41.94      1.29 o 
   6   9   2       68.13       62.66      1.38 o 
   7   9   2       16.73       18.79      1.11 o 
   8   9   2       32.64       39.14      1.28 o 
   9   9   2      500.63      467.42      6.90 o 
   0  10   2      456.45      490.67      5.04 o 
   1  10   2       73.27       71.12      1.22 o 
   2  10   2      274.22      265.60      2.21 o 
   3  10   2       34.01       35.14      0.66 o 
   4  10   2        3.79        5.75      0.36 o 
   5  10   2       55.90       51.38      0.81 o 
   6  10   2       35.15       37.73      1.51 o 
   7  10   2      195.73      183.41      2.65 o 
   8  10   2       45.04       44.83      1.57 o 
   9  10   2      585.67      598.16      6.19 o 
  10  10   2      284.73      309.16      6.31 o 
   0  11   2       73.36       63.06      1.65 o 
   1  11   2       80.72       79.49      1.31 o 
   2  11   2      107.25      110.78      1.42 o 
   3  11   2       23.85       30.23      0.69 o 
   4  11   2       72.92       66.93      0.86 o 
   5  11   2       97.73       88.11      0.93 o 
   6  11   2       44.63       49.82      1.58 o 
   7  11   2      144.94      134.00      2.39 o 
   8  11   2      199.92      220.30      3.02 o 
   9  11   2       24.37       23.89      1.65 o 
  10  11   2      116.18      116.61      2.67 o 
  11  11   2       58.68       61.38      3.11 o 
   0  12   2       22.22       19.37      1.16 o 
   1  12   2       14.86       15.52      0.77 o 
   2  12   2       14.89       14.40      0.71 o 
   3  12   2       57.37       56.04      1.02 o 
   4  12   2       86.34       89.72      1.16 o 
   5  12   2       89.59       97.32      1.01 o 
   6  12   2      201.71      202.28      2.22 o 
   7  12   2      336.00      334.90      4.19 o 
   8  12   2       66.27       70.45      1.97 o 
   9  12   2       13.48       14.27      1.23 o 
  10  12   2       14.54       15.07      1.77 o 
  11  12   2      190.19      209.05      4.16 o 
  12  12   2      161.44      176.85      4.82 o 
   0  13   2       39.50       55.26      1.96 o 
   1  13   2       17.01       26.33      0.98 o 
   2  13   2       50.88       59.24      1.19 o 
   3  13   2       82.24       87.66      1.23 o 
   4  13   2      259.46      269.85      2.34 o 
   5  13   2       50.62       44.20      0.87 o 
   6  13   2      133.17      139.69      1.63 o 
   7  13   2       57.24       61.26      1.68 o 
   8  13   2       20.00       20.59      1.45 o 
   9  13   2       57.41       58.84      1.95 o 
  10  13   2        1.05        1.32      0.93 o 
  11  13   2       26.13       29.14      1.91 o 
  12  13   2        9.60       11.11      1.68 o 
  13  13   2       17.22       25.04      3.05 o 
   0  14   2        0.25        0.00      0.62 o 
   1  14   2        6.79        5.32      0.81 o 
   2  14   2       14.71       18.87      0.94 o 
   3  14   2        9.17        8.73      0.74 o 
   4  14   2      131.73      124.56      1.70 o 
   5  14   2       40.74       41.00      0.86 o 
   6  14   2       21.69       25.94      0.87 o 
   7  14   2        0.14        0.80      0.44 o 
   8  14   2      109.34      106.44      2.19 o 
   9  14   2      128.67      144.16      2.98 o 
  10  14   2      158.93      188.13      3.24 o 
  11  14   2       21.13       22.14      1.90 o 
  12  14   2       42.99       55.18      2.77 o 
  13  14   2        2.87        3.21      1.42 o 
  14  14   2       23.46       27.35      6.80 o 
   0  15   2       65.89       69.93      2.21 o 
   1  15   2       30.90       28.87      1.10 o 
   2  15   2       34.88       34.99      1.16 o 
   3  15   2       44.73       49.91      1.14 o 
   4  15   2       35.19       43.91      1.08 o 
   5  15   2      111.08      116.85      1.60 o 
   6  15   2       13.48       15.22      0.76 o 
   7  15   2        0.57        0.60      0.39 o 
   8  15   2      105.83      121.70      2.33 o 
   9  15   2       44.08       42.19      1.66 o 
  10  15   2       30.49       36.79      1.94 o 
  11  15   2       22.96       22.51      2.86 o 
  12  15   2       15.26       19.71      2.47 o 
  13  15   2       12.47       10.60      2.11 o 
  14  15   2        8.52        6.41      1.89 o 
  15  15   2        5.05        5.01      2.41 o 
   0  16   2        1.13        1.42      0.89 o 
   1  16   2       62.09       61.73      1.47 o 
   2  16   2       38.98       37.25      1.21 o 
   3  16   2       73.21       75.34      1.46 o 
   4  16   2       53.65       57.11      1.26 o 
   5  16   2       78.95       82.51      1.42 o 
   6  16   2       85.71       88.84      1.65 o 
   7  16   2        5.77        7.21      0.69 o 
   8  16   2       19.67       19.21      1.39 o 
   9  16   2       22.86       22.11      1.73 o 
  10  16   2       10.65        9.71      1.42 o 
  11  16   2       15.78       17.56      1.72 o 
  12  16   2        6.21        2.95      1.71 o 
  13  16   2        4.32        2.05      1.57 o 
  14  16   2        1.61        0.46      1.24 o 
  15  16   2        1.68        3.42      1.54 o 
  16  16   2        1.46        2.54      2.16 o 
   0  17   2        9.19        9.69      1.30 o 
   1  17   2       36.05       43.81      1.48 o 
   2  17   2       85.18       92.32      1.94 o 
   3  17   2       68.07       74.63      1.51 o 
   4  17   2       40.36       42.78      1.31 o 
   5  17   2        8.77        8.04      0.78 o 
   6  17   2       14.73       19.00      1.26 o 
   7  17   2       12.33       11.34      1.05 o 
   8  17   2       16.60       15.86      1.86 o 
   9  17   2       13.30       13.06      1.77 o 
  10  17   2        7.33        6.28      1.15 o 
  11  17   2        4.00        1.74      1.24 o 
  12  17   2        9.29        8.03      1.88 o 
  13  17   2        9.14        8.03      2.03 o 
  14  17   2        4.60        3.42      1.73 o 
  15  17   2        4.93        5.79      1.83 o 
  16  17   2        2.84        3.06      1.79 o 
  17  17   2        7.47        6.48      4.05 o 
   0  18   2        0.76        1.09      1.09 o 
   1  18   2       50.95       65.40      1.63 o 
   2  18   2        9.02       10.01      1.03 o 
   3  18   2       59.92       66.56      1.70 o 
   4  18   2       22.91       23.33      1.79 o 
   5  18   2       77.36       87.61      1.79 o 
   6  18   2       20.37       17.73      2.54 o 
   7  18   2       27.43       29.48      3.45 o 
   8  18   2        4.70        3.30      0.67 o 
   9  18   2        5.36        3.88      1.22 o 
  10  18   2        0.79        0.67      0.83 o 
  11  18   2        2.96        3.05      1.27 o 
  12  18   2       20.88       20.90      4.07 o 
  13  18   2        0.67        2.04      1.62 o 
  14  18   2        0.13       -0.37      1.34 o 
  15  18   2        3.07        1.26      1.45 o 
   0  19   2        2.81        1.57      1.22 o 
   1  19   2       12.33        8.39      1.06 o 
   2  19   2       24.15       24.51      2.63 o 
   3  19   2       24.35       25.69      2.97 o 
   4  19   2       44.23       50.46      3.55 o 
   5  19   2       10.28        7.19      1.08 o 
   6  19   2       20.92       25.73      3.88 o 
   7  19   2        1.98        1.44      0.66 o 
   8  19   2        9.52        4.58      1.24 o 
   9  19   2        0.47        0.83      1.13 o 
  10  19   2        4.98        4.57      1.50 o 
  11  19   2        4.65        2.33      1.26 o 
  12  19   2        1.95        2.60      1.43 o 
  13  19   2        2.08        2.29      1.56 o 
  14  19   2        6.98        6.36      1.95 o 
   0  20   2        0.55        2.30      1.39 o 
   1  20   2       13.42       12.13      1.37 o 
   2  20   2       10.52        7.62      1.14 o 
   3  20   2        3.41        2.45      0.95 o 
   4  20   2       14.96       12.46      2.11 o 
   5  20   2       27.01       25.40      3.36 o 
   6  20   2        4.81        3.68      1.00 o 
   7  20   2        4.95        3.07      1.44 o 
   8  20   2        0.72        1.65      1.31 o 
   9  20   2        6.35        4.14      1.51 o 
  10  20   2        1.00        1.57      1.33 o 
  11  20   2        5.00        4.38      1.45 o 
  12  20   2        4.15        3.79      1.49 o 
  13  20   2        3.89        4.92      2.02 o 
   0  21   2        5.12        3.96      1.62 o 
   1  21   2        0.15        0.21      0.72 o 
   2  21   2        0.96        0.46      0.72 o 
   3  21   2        0.08        0.14      0.72 o 
   4  21   2        3.00        2.53      0.91 o 
   5  21   2        1.87        2.05      1.03 o 
   6  21   2        0.25        0.43      1.21 o 
   7  21   2        0.76        0.14      0.85 o 
   8  21   2        1.78        2.14      1.48 o 
   9  21   2        0.50        0.93      1.24 o 
  10  21   2        1.85        0.39      1.16 o 
  11  21   2        5.63        4.85      1.54 o 
   0  22   2        6.45        4.92      1.63 o 
   1  22   2        4.56        4.60      1.09 o 
   2  22   2       12.02       10.03      1.42 o 
   3  22   2        1.00        1.34      0.93 o 
   4  22   2        3.54        3.04      1.09 o 
   5  22   2        5.33        4.55      1.50 o 
   6  22   2       15.10       16.61      4.38 o 
   7  22   2        1.35        2.23      1.48 o 
   8  22   2        3.17        1.80      1.41 o 
   9  22   2        1.65        1.55      1.42 o 
   0  23   2        0.01       -0.17      1.16 o 
   1  23   2        6.35        5.71      1.10 o 
   2  23   2        3.42        2.89      1.03 o 
   3  23   2        6.08        7.63      1.48 o 
   4  23   2        5.17        6.11      1.71 o 
   5  23   2       13.92       15.41      4.00 o 
   6  23   2        8.75        6.11      1.83 o 
   7  23   2        4.09        5.18      2.53 o 
   0  24   2        3.13        2.76      1.63 o 
   1  24   2       16.81       18.21      2.20 o 
   0   1   3      390.23      384.41      3.55 o 
   0   2   3       14.53       17.96      1.14 o 
   1   2   3      507.38      504.02      3.60 o 
   0   3   3       76.84       94.92      2.48 o 
   1   3   3      358.63      352.84      2.76 o 
   2   3   3       58.64       68.12      1.03 o 
   0   4   3       85.43       86.68      1.88 o 
   1   4   3      255.25      244.18      2.33 o 
   2   4   3       64.43       55.39      0.85 o 
   3   4   3      250.08      247.11      1.84 o 
   0   5   3      102.78      104.82      2.30 o 
   1   5   3       11.79        8.20      0.82 o 
   2   5   3        5.17        6.44      0.59 o 
   3   5   3      112.13      118.79      1.41 o 
   4   5   3       97.00       98.02      1.19 o 
   0   6   3       74.81       55.16      1.92 o 
   1   6   3       45.48       51.11      1.04 o 
   2   6   3       73.72       77.07      1.22 o 
   3   6   3      102.26       94.92      1.25 o 
   4   6   3      117.07      128.06      1.43 o 
   5   6   3      378.75      383.49      2.87 o 
   0   7   3        3.67        3.66      0.83 o 
   1   7   3      144.85      152.45      1.80 o 
   2   7   3       91.15       99.41      1.45 o 
   3   7   3      170.12      165.54      1.77 o 
   4   7   3       45.89       43.58      0.95 o 
   5   7   3      178.38      176.85      1.40 o 
   6   7   3       14.15       15.08      1.22 o 
   0   8   3       22.56       23.80      1.22 o 
   1   8   3      118.16      118.66      1.48 o 
   2   8   3      139.89      168.46      1.96 o 
   3   8   3       50.66       61.51      1.26 o 
   4   8   3       66.24       63.08      1.04 o 
   5   8   3       85.67       97.05      1.77 o 
   6   8   3      403.55      402.79      4.59 o 
   7   8   3      261.31      247.63      3.49 o 
   0   9   3      260.91      270.35      4.08 o 
   1   9   3       72.09       58.17      1.30 o 
   2   9   3        5.90        3.99      0.59 o 
   3   9   3       66.92       76.55      1.32 o 
   4   9   3       90.48      102.88      1.71 o 
   5   9   3      388.10      398.50      4.23 o 
   6   9   3      354.19      365.22      3.77 o 
   7   9   3       87.40       89.16      2.20 o 
   8   9   3        7.51        9.60      1.52 o 
   0  10   3       10.33        9.36      1.07 o 
   1  10   3      250.01      264.73      2.53 o 
   2  10   3      310.45      330.12      2.94 o 
   3  10   3       15.23       20.16      0.90 o 
   4  10   3       26.40       24.89      0.58 o 
   5  10   3      592.83      618.42      5.95 o 
   6  10   3       20.39       26.06      1.29 o 
   7  10   3        0.13        0.48      0.39 o 
   8  10   3      286.98      299.07      4.15 o 
   9  10   3       88.17       87.41      2.30 o 
   0  11   3        0.39        0.86      0.44 o 
   1  11   3       10.70       12.65      0.74 o 
   2  11   3       33.29       46.58      1.02 o 
   3  11   3       88.14       96.12      1.42 o 
   4  11   3       63.38       61.51      1.57 o 
   5  11   3       94.67       99.58      2.14 o 
   6  11   3       50.84       56.92      1.60 o 
   7  11   3      152.79      158.04      2.40 o 
   8  11   3       70.90       80.20      2.21 o 
   9  11   3        0.05        1.29      1.03 o 
  10  11   3       16.27       16.95      1.57 o 
   0  12   3       73.33       63.37      1.51 o 
   1  12   3       43.54       43.46      1.03 o 
   2  12   3      273.83      295.47      2.80 o 
   3  12   3      124.96      114.35      1.54 o 
   4  12   3        6.64        7.97      0.66 o 
   5  12   3       33.24       35.02      1.45 o 
   6  12   3       22.25       21.65      1.24 o 
   7  12   3       31.76       32.98      1.54 o 
   8  12   3       19.77       22.38      1.09 o 
   9  12   3       19.55       20.57      1.76 o 
  10  12   3       19.31       19.44      1.77 o 
  11  12   3       14.31       15.66      1.92 o 
   0  13   3        0.72        0.25      0.44 o 
   1  13   3       19.02       18.93      0.93 o 
   2  13   3        4.69        5.41      0.64 o 
   3  13   3       21.07       21.85      0.84 o 
   4  13   3        0.90        0.24      0.34 o 
   5  13   3        7.97        7.67      1.06 o 
   6  13   3        9.09       11.62      1.20 o 
   7  13   3        4.47        3.56      0.93 o 
   8  13   3        9.31        9.25      1.09 o 
   9  13   3        5.90        6.64      1.49 o 
  10  13   3       45.74       52.11      2.59 o 
  11  13   3       30.45       29.42      4.62 o 
  12  13   3        5.30        2.91      1.39 o 
   0  14   3       30.15       31.22      1.40 o 
   1  14   3        3.15        4.00      0.65 o 
   2  14   3      105.62      103.60      1.64 o 
   3  14   3       42.53       37.58      1.06 o 
   4  14   3       11.12       14.35      0.65 o 
   5  14   3       17.68       21.18      1.44 o 
   6  14   3        2.23        1.51      0.91 o 
   7  14   3        3.06        2.04      1.02 o 
   8  14   3        9.20        7.43      1.38 o 
   9  14   3       12.11       11.46      1.71 o 
  10  14   3       17.51       18.38      3.01 o 
  11  14   3        8.51        7.21      1.79 o 
  12  14   3       19.43       23.69      4.05 o 
  13  14   3       33.53       35.03      5.14 o 
   0  15   3        3.98        1.71      0.64 o 
   1  15   3       48.73       50.58      1.37 o 
   2  15   3        0.28        1.35      0.53 o 
   3  15   3       40.19       34.04      2.00 o 
   4  15   3        3.22        3.32      0.50 o 
   5  15   3       11.98       10.19      1.34 o 
   6  15   3       13.14       10.16      1.27 o 
   7  15   3        9.05        9.47      1.40 o 
   8  15   3        3.49        2.25      0.99 o 
   9  15   3       10.83       10.64      1.65 o 
  10  15   3        0.05        0.89      1.38 o 
  11  15   3        1.25        0.31      1.19 o 
  12  15   3       42.28       47.67      5.29 o 
  13  15   3       73.20      100.48      4.11 o 
  14  15   3        7.25        6.77      2.13 o 
   0  16   3        1.02        0.18      0.69 o 
   1  16   3       15.28       12.31      1.07 o 
   2  16   3        5.12        5.42      0.78 o 
   3  16   3        7.37        4.88      0.83 o 
   4  16   3       25.59       27.22      3.39 o 
   5  16   3       66.66       77.44      2.30 o 
   6  16   3        3.03        2.13      1.06 o 
   7  16   3       14.38       14.06      2.13 o 
   8  16   3        6.39        3.00      1.18 o 
   9  16   3        4.79        3.74      1.34 o 
  10  16   3        0.45        0.94      1.19 o 
  11  16   3        2.15        1.29      1.34 o 
  12  16   3        8.26        3.87      2.12 o 
  13  16   3        2.99        2.58      1.71 o 
  14  16   3        3.18        2.63      1.54 o 
  15  16   3        0.25        1.43      1.51 o 
   0  17   3       12.62        9.94      1.82 o 
   1  17   3       31.57        3.65      2.49 o 
   2  17   3       14.58       12.48      1.36 o 
   3  17   3       12.52       12.73      1.52 o 
   4  17   3        5.53        3.11      0.74 o 
   5  17   3        3.93        2.74      1.18 o 
   6  17   3        8.77        6.79      1.45 o 
   7  17   3       38.96       50.99      3.13 o 
   8  17   3       16.48        9.73      2.71 o 
   9  17   3       16.60        8.43      2.49 o 
  10  17   3        0.01        0.19      0.99 o 
  11  17   3       10.99        3.43      1.57 o 
  12  17   3        2.36        1.65      1.46 o 
  13  17   3        7.17        3.32      1.63 o 
  14  17   3        6.94        6.69      2.33 o 
   0  18   3       19.40       18.63      2.96 o 
   1  18   3        0.54        0.51      0.60 o 
   2  18   3       21.01       21.92      2.21 o 
   3  18   3       27.80       25.61      3.05 o 
   4  18   3        2.91        3.04      1.25 o 
   5  18   3       19.23       17.17      3.18 o 
   6  18   3        8.53        8.66      1.68 o 
   7  18   3       42.98       51.81      3.00 o 
   8  18   3        2.50        0.41      1.15 o 
   9  18   3       29.40       31.71      6.23 o 
  10  18   3        0.66        0.23      0.99 o 
  11  18   3       27.17       30.55      6.50 o 
  12  18   3        2.91        2.61      1.48 o 
  13  18   3        3.05        1.38      1.41 o 
   0  19   3        0.22        0.04      0.81 o 
   1  19   3        0.40        0.42      0.66 o 
   2  19   3        2.19        2.10      0.79 o 
   3  19   3        5.86        4.34      1.29 o 
   4  19   3        2.16        2.43      1.30 o 
   5  19   3        0.99        1.13      1.07 o 
   6  19   3       21.92       24.38      3.96 o 
   7  19   3        1.04        0.72      1.11 o 
   8  19   3        2.42       -0.60      1.26 o 
   9  19   3        4.64        1.11      1.33 o 
  10  19   3        2.09        0.26      0.97 o 
  11  19   3       17.29        7.38      2.63 o 
   0  20   3        2.51        1.31      1.11 o 
   1  20   3        2.64        1.70      0.90 o 
   2  20   3        1.54        0.94      1.17 o 
   3  20   3        5.69        4.02      1.79 o 
   4  20   3        4.32        3.74      1.45 o 
   5  20   3       12.06        7.36      1.70 o 
   6  20   3        0.50        0.43      1.16 o 
   7  20   3        3.34        2.86      1.50 o 
   8  20   3        2.63        2.73      1.55 o 
   9  20   3        0.17        0.14      1.02 o 
   0  21   3        0.32        0.59      1.11 o 
   1  21   3        4.44        3.61      1.36 o 
   2  21   3        3.83        3.48      1.51 o 
   3  21   3        5.57        4.72      1.57 o 
   4  21   3        3.03        3.31      1.51 o 
   5  21   3        4.17        3.53      1.68 o 
   6  21   3        3.06        2.02      1.32 o 
   7  21   3        9.72        7.52      2.11 o 
   0  22   3        0.67       -1.43      2.12 o 
   1  22   3        1.43        0.75      1.30 o 
   2  22   3        7.94        9.14      1.93 o 
   3  22   3        6.21        5.36      1.64 o 
   0   0   4      519.18      537.57     12.04 o 
   0   1   4       19.14       19.86      1.25 o 
   1   1   4       66.23       58.77      1.68 o 
   0   2   4      153.62      170.85      2.60 o 
   1   2   4       15.56       17.69      0.79 o 
   2   2   4      594.84      641.51      6.97 o 
   0   3   4       72.70       82.56      1.89 o 
   1   3   4        3.92        5.13      0.65 o 
   2   3   4        3.54        3.44      0.66 o 
   3   3   4       16.83       17.85      1.38 o 
   0   4   4        0.69        0.89      0.68 o 
   1   4   4       11.72       11.55      0.73 o 
   2   4   4       60.62       61.75      1.27 o 
   3   4   4       26.13       31.29      0.93 o 
   4   4   4       92.07       85.85      1.79 o 
   0   5   4       47.02       57.88      2.06 o 
   1   5   4       13.41       11.74      0.79 o 
   2   5   4       21.49       26.57      0.95 o 
   3   5   4       21.30       18.42      0.78 o 
   4   5   4       67.80       70.09      1.28 o 
   5   5   4       25.29       25.75      1.44 o 
   0   6   4        1.22        0.11      0.72 o 
   1   6   4       30.08       32.71      1.15 o 
   2   6   4        1.89        1.49      0.59 o 
   3   6   4       71.82       74.12      1.53 o 
   4   6   4       46.28       50.96      1.14 o 
   5   6   4      129.30      141.26      1.89 o 
   6   6   4      270.33      275.75      4.00 o 
   0   7   4       31.93       30.67      2.12 o 
   1   7   4       34.74       40.68      1.66 o 
   2   7   4        2.89        3.15      0.93 o 
   3   7   4        2.87        4.93      0.64 o 
   4   7   4        1.70        1.21      0.42 o 
   5   7   4       37.01       40.27      1.23 o 
   6   7   4       64.67       72.74      1.56 o 
   7   7   4      101.81      111.81      3.98 o 
   0   8   4       21.22       25.59      2.04 o 
   1   8   4       84.19       86.54      2.11 o 
   2   8   4      137.00      144.75      2.22 o 
   3   8   4       78.46       91.90      1.72 o 
   4   8   4      136.13      145.96      1.83 o 
   5   8   4       59.91       59.97      1.21 o 
   6   8   4        1.90        2.22      1.14 o 
   7   8   4      137.64      155.62      3.11 o 
   8   8   4       59.72       70.32      3.59 o 
   0   9   4       16.93       17.97      1.69 o 
   1   9   4       77.44       80.31      1.97 o 
   2   9   4       29.67       25.27      1.30 o 
   3   9   4       50.43       52.65      1.28 o 
   4   9   4       53.37       60.67      1.48 o 
   5   9   4       15.61       16.07      0.54 o 
   6   9   4       46.60       51.98      2.09 o 
   7   9   4        1.05        0.55      0.93 o 
   8   9   4       19.28       18.21      1.70 o 
   9   9   4        4.78        3.90      1.92 o 
   0  10   4       23.77       25.18      2.29 o 
   1  10   4        3.66        2.86      0.92 o 
   2  10   4       52.90       57.28      1.65 o 
   3  10   4      139.47      146.32      2.07 o 
   4  10   4       31.61       31.68      0.82 o 
   5  10   4       67.19       75.16      1.87 o 
   6  10   4       24.29       27.39      1.81 o 
   7  10   4       37.33       43.24      2.02 o 
   8  10   4        1.05        1.21      1.07 o 
   9  10   4       32.11       40.16      2.89 o 
  10  10   4        5.26        6.67      2.13 o 
   0  11   4       28.98       27.15      2.28 o 
   1  11   4       14.29       15.95      1.12 o 
   2  11   4        1.07        1.49      0.79 o 
   3  11   4        5.25        6.12      0.63 o 
   4  11   4       34.73       42.66      0.93 o 
   5  11   4        5.57        3.95      0.75 o 
   6  11   4        9.15        6.30      1.33 o 
   7  11   4       26.63       30.59      3.43 o 
   8  11   4       17.53       14.15      3.05 o 
   9  11   4        1.59        1.04      1.08 o 
  10  11   4        9.49        9.33      1.70 o 
  11  11   4        2.19        4.80      2.21 o 
   0  12   4        1.43        1.55      1.26 o 
   1  12   4       22.05       20.74      1.40 o 
   2  12   4       33.15       37.16      2.01 o 
   3  12   4        5.74        3.90      0.58 o 
   4  12   4       35.57       30.33      3.49 o 
   5  12   4        4.06        3.03      0.84 o 
   6  12   4       23.99       19.58      3.60 o 
   7  12   4        0.24       -0.70      1.00 o 
   8  12   4       14.80       10.29      2.57 o 
   9  12   4        0.04       -0.74      1.12 o 
  10  12   4        8.12        5.86      2.29 o 
  11  12   4        0.54        1.32      1.40 o 
  12  12   4        1.51        2.34      2.32 o 
   0  13   4        1.40        0.33      0.93 o 
   1  13   4        0.06        0.16      0.60 o 
   2  13   4        0.17        0.19      0.66 o 
   3  13   4       50.02       57.91      1.19 o 
   4  13   4       11.36        8.23      1.37 o 
   5  13   4       11.26        8.11      1.48 o 
   6  13   4        8.67        4.11      1.41 o 
   7  13   4        9.56        4.82      1.38 o 
   8  13   4        9.67        5.99      1.56 o 
   9  13   4        7.31        7.39      1.74 o 
  10  13   4       11.70       10.09      2.63 o 
  11  13   4        0.80        2.54      1.62 o 
  12  13   4       15.91       15.30      3.67 o 
  13  13   4       13.10       10.69      4.58 o 
   0  14   4        0.88        0.49      0.82 o 
   1  14   4       31.33       35.50      3.58 o 
   2  14   4       43.14       49.39      2.91 o 
   3  14   4       13.43        9.17      1.85 o 
   4  14   4        3.87        2.82      0.91 o 
   5  14   4       43.10       47.60      4.41 o 
   6  14   4        7.46        3.11      1.29 o 
   7  14   4        0.13        0.60      0.96 o 
   8  14   4        4.37        4.60      1.57 o 
   9  14   4        1.97        1.73      1.30 o 
  10  14   4        2.98        2.45      1.39 o 
  11  14   4        6.96        4.52      1.72 o 
  12  14   4       20.98       23.59      5.02 o 
  13  14   4        3.91        4.52      1.90 o 
   0  15   4        4.71        3.52      1.33 o 
   1  15   4       11.25        6.78      1.53 o 
   2  15   4       11.23        8.61      2.25 o 
   3  15   4        0.82        1.16      0.95 o 
   4  15   4       35.50       45.75      4.61 o 
   5  15   4        3.04        2.11      1.30 o 
   6  15   4        1.82        0.72      1.04 o 
   7  15   4        4.40        3.49      1.48 o 
   8  15   4        2.91        1.90      1.21 o 
   9  15   4        0.86        1.80      1.39 o 
  10  15   4        9.03        4.24      1.66 o 
  11  15   4       12.62        8.67      3.02 o 
  12  15   4        2.12        0.73      1.34 o 
   0  16   4        7.61        5.16      1.42 o 
   1  16   4        4.56        2.08      1.09 o 
   2  16   4        5.59        3.76      1.18 o 
   3  16   4       10.75        7.11      1.64 o 
   4  16   4       12.66        5.42      1.67 o 
   5  16   4        0.91        0.53      1.15 o 
   6  16   4        3.46        5.23      1.55 o 
   7  16   4       14.47       10.80      2.95 o 
   8  16   4        6.22        2.43      1.30 o 
   9  16   4        2.67        0.82      1.35 o 
  10  16   4        7.14        5.98      1.97 o 
  11  16   4        0.83        1.50      1.73 o 
   0  17   4       13.73        4.62      4.46 o 
   1  17   4        4.05        3.36      1.20 o 
   2  17   4        1.52        1.20      1.13 o 
   3  17   4        6.32        3.66      1.40 o 
   4  17   4        3.28        2.03      1.30 o 
   5  17   4        4.01        3.18      1.39 o 
   6  17   4        9.38        8.45      2.38 o 
   7  17   4        2.35        2.78      1.68 o 
   8  17   4        0.11       -0.41      1.29 o 
   9  17   4       16.92        8.89      3.36 o 
   0  18   4        9.76        4.55      4.11 o 
   1  18   4       23.61       19.92      5.03 o 
   2  18   4        1.15        0.92      1.18 o 
   3  18   4        3.06        1.47      1.31 o 
   4  18   4        2.49        1.39      1.28 o 
   5  18   4       33.79       41.40      4.39 o 
   6  18   4        0.83        1.19      1.47 o 
   7  18   4        1.29        2.02      1.59 o 
   0  19   4        0.10        0.31      2.00 o 
   1  19   4        4.05        1.86      2.27 o 
   2  19   4        0.11        0.51      1.84 o 
   3  19   4        0.01       -0.69      1.16 o 
   4  19   4        2.52        1.50      1.39 o 
   0   1   5        3.07        5.00      1.11 o 
   0   2   5        1.01        0.98      0.87 o 
   1   2   5        0.28        0.23      0.50 o 
   0   3   5        0.07        1.70      0.89 o 
   1   3   5        5.53        5.11      0.80 o 
   2   3   5        1.51        1.30      0.59 o 
   0   4   5        1.22        1.10      0.99 o 
   1   4   5       85.18       97.91      1.68 o 
   2   4   5       15.48       15.45      0.99 o 
   3   4   5       18.84       19.74      0.98 o 
   0   5   5       93.77      112.01      2.79 o 
   1   5   5       25.32       32.23      1.30 o 
   2   5   5        5.04        5.46      0.82 o 
   3   5   5       28.05       33.03      1.40 o 
   4   5   5        9.64       10.04      0.90 o 
   0   6   5       21.97       27.55      1.64 o 
   1   6   5        7.78        8.38      0.97 o 
   2   6   5        8.26        9.47      0.96 o 
   3   6   5       37.90       45.50      1.55 o 
   4   6   5        1.44        0.96      0.83 o 
   5   6   5        8.30        6.66      1.03 o 
   0   7   5       45.32       55.57      2.24 o 
   1   7   5       89.94      105.71      1.98 o 
   2   7   5      125.15      141.93      2.63 o 
   3   7   5       26.13       28.19      2.67 o 
   4   7   5        5.31        5.15      1.04 o 
   5   7   5        7.82        6.23      1.12 o 
   6   7   5        4.52        2.07      1.62 o 
   0   8   5        0.47        0.12      0.90 o 
   1   8   5       46.60       53.04      2.86 o 
   2   8   5        4.53        4.14      1.03 o 
   3   8   5       49.22       59.86      2.00 o 
   4   8   5        4.57        2.37      1.21 o 
   5   8   5        3.76        2.11      1.93 o 
   6   8   5        9.30        2.97      1.70 o 
   7   8   5        2.25        1.22      1.56 o 
   0   9   5      152.70      175.38      3.86 o 
   1   9   5       12.79       12.83      1.98 o 
   2   9   5       42.98       53.05      1.89 o 
   3   9   5       36.14       43.92      5.04 o 
   4   9   5        9.43        3.91      1.95 o 
   5   9   5       12.09        4.17      1.62 o 
   6   9   5        0.19       -0.19      1.20 o 
   7   9   5        1.61        1.08      1.30 o 
   8   9   5        1.30        1.68      1.49 o 
   0  10   5       15.70       11.87      2.77 o 
   1  10   5        3.05        2.44      0.87 o 
   2  10   5        9.55        6.61      1.87 o 
   3  10   5       17.35        9.23      3.08 o 
   4  10   5        5.27        3.77      1.79 o 
   5  10   5       10.32        5.79      2.44 o 
   6  10   5        1.46       -0.11      1.22 o 
   7  10   5        1.35        0.02      0.95 o 
   8  10   5        4.13        2.77      1.75 o 
   9  10   5       11.38        7.11      3.27 o 
   0  11   5       10.10        6.31      2.23 o 
   1  11   5        3.31        2.14      1.23 o 
   2  11   5       14.63        7.76      2.50 o 
   3  11   5        0.47        0.52      1.30 o 
   4  11   5        2.76        1.44      1.46 o 
   5  11   5        0.08        0.88      1.55 o 
   6  11   5        4.17        2.59      1.91 o 
   7  11   5        3.85        0.83      1.63 o 
   8  11   5        4.34        1.71      1.45 o 
   9  11   5       15.92       14.38      4.41 o 
  10  11   5        0.86        2.87      1.61 o 
   0  12   5        7.09        1.51      1.88 o 
   1  12   5        2.89        1.76      1.38 o 
   2  12   5        5.53        2.53      1.54 o 
   3  12   5       10.68        5.26      2.00 o 
   4  12   5       11.98        7.63      3.10 o 
   5  12   5        5.59        1.69      1.57 o 
   6  12   5        5.73        4.70      2.16 o 
   7  12   5       10.24        7.33      2.82 o 
   8  12   5        2.70        3.86      1.92 o 
   9  12   5        0.01       -1.03      1.42 o 
   0  13   5        1.43        2.85      2.51 o 
   1  13   5        0.36       -0.42      1.42 o 
   2  13   5        3.66        2.79      1.67 o 
   3  13   5        1.77        0.93      1.41 o 
   4  13   5        0.49        0.52      1.28 o 
   5  13   5        0.54        2.39      1.64 o 
   6  13   5        1.40        0.94      1.60 o 
   7  13   5        2.60        4.41      1.80 o 
   8  13   5       18.20       26.29      3.88 o 
   0  14   5        7.51        1.51      2.80 o 
   1  14   5        7.41        2.52      2.17 o 
   2  14   5        0.93        1.28      1.67 o 
   3  14   5        1.92        1.07      1.72 o 
   4  14   5        6.16        3.74      1.91 o 
   5  14   5        1.93        1.65      1.64 o 
   6  14   5        6.07        4.26      1.86 o 
   0  15   5        0.01       -2.70      3.18 o 
   1  15   5        3.09        2.05      2.36 o 
   2  15   5        6.56        1.55      2.18 o 
   3  15   5        4.85        1.88      2.19 o 
   4  15   5        0.77        1.12      2.58 o 
   0   0   6       54.50       76.33     10.97 o 
   0   1   6       10.07       11.04      1.65 o 
   1   1   6        0.87        1.48      1.28 o 
   0   2   6        3.32        4.00      1.50 o 
   1   2   6        2.76        2.40      1.37 o 
   2   2   6        1.65        1.57      1.37 o 
   0   3   6        9.60        4.57      2.22 o 
   1   3   6        0.33        1.34      1.13 o 
   2   3   6        1.52        1.69      1.01 o 
   3   3   6        2.44        1.79      1.43 o 
   0   4   6       15.01       15.49      2.58 o 
   1   4   6        3.47        2.67      1.06 o 
   2   4   6        1.85        2.65      1.09 o 
   3   4   6        6.00        5.17      1.15 o 
   4   4   6        9.57        5.23      2.73 o 
   0   5   6        1.86        2.58      1.59 o 
   1   5   6        1.01        2.13      1.04 o 
   2   5   6        2.99        1.76      0.99 o 
   3   5   6        1.57        1.01      1.43 o 
   4   5   6       15.33       12.20      3.23 o 
   5   5   6       11.81        9.82      5.10 o 
   0   6   6       28.90       34.52      4.45 o 
   1   6   6        3.05        2.42      1.11 o 
   2   6   6        7.25        7.07      1.63 o 
   3   6   6        4.39        1.67      1.56 o 
   4   6   6        7.77        9.42      2.66 o 
   5   6   6        0.64        0.83      1.29 o 
   0   7   6        0.59        1.39      1.27 o 
   1   7   6        3.46        5.11      1.46 o 
   2   7   6        0.96        0.79      1.18 o 
   3   7   6        0.47        2.17      1.40 o 
   0   8   6        4.61        0.01      3.43 o 
                                                 
